# Supplementary material for: Tracking the extensive three-dimensional motion of single ions by an engineered point-spread function
Source: Nat Commun. 2024 Aug 1;15:6483. doi: 10.1038/s41467-024-49701-3 (PMC11294470; doi:10.1038/s41467-024-49701-3)
Supplement: Supplementary file 6 — Source Data [file 41467_2024_49701_MOESM6_ESM.zip]

Archive with 4 entries (3 files):
- Source data/
- Source data/Fig1f.xlsx
- Source data/Fig2.xlsx
- Source data/Fig3_data.xlsx
