# Supplementary material for: Tracking the extensive three-dimensional motion of single ions by an engineered point-spread function
Source: Nat Commun. 2024 Aug 1;15:6483. doi: 10.1038/s41467-024-49701-3 (PMC11294470; doi:10.1038/s41467-024-49701-3)
Supplement: Supplementary file 6 — Source Data [file 41467_2024_49701_MOESM6_ESM.zip › Source data/Fig1f.xlsx]

## Sheet: Fig1f
simulation parameters		NA	0.4
		signal photon	22k
		background	10
		N	4
		L	2
		eta	0.9
vertical displacement v	helical z	helical h	helical v	vertical displacement v	defocus z	defocus h	defocus v
-9.95	6.52869	7.90691	21.6179	-9.95	11.8246	11.8246	21.8034
-9.85	6.44591	7.88871	21.444	-9.85	11.57	11.57	21.6842
-9.75	6.35794	7.86772	21.2865	-9.75	11.2333	11.2333	21.6928
-9.65	6.26491	7.84224	21.1518	-9.65	10.8223	10.8223	21.86
-9.55	6.16756	7.81083	21.0423	-9.55	10.4056	10.4056	22.1329
-9.45	6.06723	7.77282	20.956	-9.45	10.122	10.122	22.2818
-9.35	5.96565	7.72856	20.8863	-9.35	10.055	10.055	22.1119
-9.25	5.86455	7.6794	20.8234	-9.25	10.1192	10.1192	21.7859
-9.15	5.76516	7.62715	20.7577	-9.15	10.1852	10.1852	21.537
-9.05	5.6678	7.5734	20.6828	-9.05	10.199	10.199	21.425
-8.95	5.57201	7.5192	20.5972	-8.95	10.1649	10.1649	21.4121
-8.85	5.47692	7.4651	20.5024	-8.85	10.1044	10.1044	21.4376
-8.75	5.38172	7.41156	20.401	-8.75	10.0375	10.0375	21.4421
-8.65	5.28584	7.35912	20.294	-8.65	9.97839	9.97839	21.3767
-8.55	5.18899	7.30844	20.1811	-8.55	9.93428	9.93428	21.2111
-8.45	5.09124	7.26007	20.0608	-8.45	9.90624	9.90624	20.9399
-8.35	4.99296	7.21422	19.9318	-8.35	9.88993	9.88993	20.5814
-8.25	4.89489	7.17061	19.7928	-8.25	9.87667	9.87667	20.1702
-8.15	4.79795	7.12849	19.6434	-8.15	9.85498	9.85498	19.7459
-8.05	4.70299	7.08669	19.4847	-8.05	9.81234	9.81234	19.3446
-7.95	4.61053	7.04371	19.3205	-7.95	9.73731	9.73731	18.9942
-7.85	4.52063	6.99786	19.1571	-7.85	9.62152	9.62152	18.7136
-7.75	4.43315	6.94763	19.0023	-7.75	9.4612	9.4612	18.5148
-7.65	4.34801	6.89194	18.8621	-7.65	9.25792	9.25792	18.4039
-7.55	4.26542	6.83035	18.7396	-7.55	9.0184	9.0184	18.3837
-7.45	4.18586	6.7631	18.6331	-7.45	8.7534	8.7534	18.453
-7.35	4.10995	6.69097	18.5368	-7.35	8.47623	8.47623	18.6066
-7.25	4.03823	6.61515	18.4419	-7.25	8.20107	8.20107	18.8321
-7.15	3.97099	6.53687	18.3386	-7.15	7.94153	7.94153	19.1072
-7.05	3.90812	6.45706	18.2195	-7.05	7.70956	7.70956	19.3958
-6.95	3.84915	6.37611	18.0818	-6.95	7.51457	7.51457	19.6471
-6.85	3.79339	6.29386	17.9271	-6.85	7.36289	7.36289	19.8021
-6.75	3.74005	6.20982	17.7606	-6.75	7.25732	7.25732	19.8079
-6.65	3.68839	6.12342	17.5888	-6.65	7.197	7.197	19.6369
-6.55	3.63779	6.03413	17.4175	-6.55	7.17758	7.17758	19.298
-6.45	3.5878	5.94137	17.2514	-6.45	7.1917	7.1917	18.832
-6.35	3.53808	5.84433	17.0944	-6.35	7.22986	7.22986	18.2942
-6.25	3.48839	5.74192	16.9494	-6.25	7.28139	7.28139	17.7362
-6.15	3.43868	5.63298	16.8178	-6.15	7.33558	7.33558	17.1965
-6.05	3.38905	5.5166	16.6985	-6.05	7.38264	7.38264	16.6979
-5.95	3.3399	5.39257	16.5863	-5.95	7.41441	7.41441	16.2513
-5.85	3.29176	5.26148	16.4727	-5.85	7.42481	7.42481	15.8592
-5.75	3.2451	5.12463	16.3481	-5.75	7.40981	7.40981	15.5196
-5.65	3.19981	4.9836	16.206	-5.65	7.36715	7.36715	15.2281
-5.55	3.15484	4.83995	16.0466	-5.55	7.29562	7.29562	14.9801
-5.45	3.1081	4.69503	15.8773	-5.45	7.19408	7.19408	14.7716
-5.35	3.05678	4.55012	15.7091	-5.35	7.05998	7.05998	14.6005
-5.25	2.9978	4.40658	15.5526	-5.25	6.88695	6.88695	14.4687
-5.15	2.92843	4.26586	15.4157	-5.15	6.66071	6.66071	14.3858
-5.05	2.84676	4.12929	15.3037	-5.05	6.35168	6.35168	14.38
-4.95	2.75223	3.99784	15.2209	-4.95	5.90583	5.90583	14.5269
-4.85	2.64634	3.8721	15.1696	-4.85	5.26738	5.26738	15.0161
-4.75	2.53338	3.7524	15.1475	-4.75	4.58779	4.58779	15.9798
-4.65	2.42076	3.63912	15.1418	-4.65	4.44257	4.44257	15.9179
-4.55	2.3179	3.53276	15.1265	-4.55	4.81642	4.81642	14.7554
-4.45	2.23307	3.43365	15.0729	-4.45	5.15394	5.15394	14.027
-4.35	2.17028	3.34125	14.9703	-4.35	5.31852	5.31852	13.6368
-4.25	2.12909	3.25412	14.8331	-4.25	5.36108	5.36108	13.3963
-4.15	2.10679	3.17047	14.6856	-4.15	5.33219	5.33219	13.2263
-4.05	2.09972	3.08871	14.5468	-4.05	5.26159	5.26159	13.0942
-3.95	2.10311	3.00767	14.4279	-3.95	5.16557	5.16557	12.9853
-3.85	2.11063	2.92653	14.3349	-3.85	5.05328	5.05328	12.8926
-3.75	2.11454	2.84478	14.2724	-3.75	4.93001	4.93001	12.8122
-3.65	2.1069	2.76219	14.2441	-3.65	4.799	4.799	12.742
-3.55	2.08256	2.67894	14.249	-3.55	4.6623	4.6623	12.6809
-3.45	2.04396	2.59591	14.2722	-3.45	4.52128	4.52128	12.6279
-3.35	2.0035	2.51469	14.277	-3.35	4.37686	4.37686	12.5828
-3.25	1.97561	2.4366	14.2271	-3.25	4.2297	4.2297	12.5453
-3.15	1.96358	2.36148	14.128	-3.15	4.08027	4.08027	12.5152
-3.05	1.95979	2.28827	14.0197	-3.05	3.92897	3.92897	12.4927
-2.95	1.95726	2.21635	13.9348	-2.95	3.7761	3.7761	12.4778
-2.85	1.95557	2.14579	13.8831	-2.85	3.62194	3.62194	12.4709
-2.75	1.95849	2.07708	13.861	-2.75	3.46679	3.46679	12.4723
-2.65	1.96937	2.01101	13.8616	-2.65	3.31098	3.31098	12.4824
-2.55	1.98846	1.94881	13.8794	-2.55	3.15488	3.15488	12.5021
-2.45	2.01341	1.89249	13.9082	-2.45	2.99894	2.99894	12.5321
-2.35	2.04254	1.84502	13.9351	-2.35	2.84369	2.84369	12.5734
-2.25	2.07783	1.80978	13.9404	-2.25	2.68972	2.68972	12.6274
-2.15	2.1243	1.78896	13.909	-2.15	2.53771	2.53771	12.6958
-2.05	2.18577	1.78145	13.843	-2.05	2.38837	2.38837	12.7805
-1.95	2.261	1.7825	13.7619	-1.95	2.24244	2.24244	12.8841
-1.85	2.34343	1.78589	13.6889	-1.85	2.10065	2.10065	13.0098
-1.75	2.4243	1.7868	13.6379	-1.75	1.9637	1.9637	13.1616
-1.65	2.4966	1.78275	13.6097	-1.65	1.83221	1.83221	13.3446
-1.55	2.55785	1.77296	13.5952	-1.55	1.70673	1.70673	13.5653
-1.45	2.61034	1.75748	13.582	-1.45	1.58771	1.58771	13.8321
-1.35	2.6588	1.7366	13.5631	-1.35	1.47551	1.47551	14.1561
-1.25	2.70734	1.71087	13.5407	-1.25	1.37036	1.37036	14.5522
-1.15	2.75791	1.68125	13.5227	-1.15	1.27244	1.27244	15.0403
-1.05	2.81038	1.64931	13.5162	-1.05	1.18184	1.18184	15.6482
-0.95	2.86355	1.61717	13.5243	-0.95	1.0986	1.0986	16.4154
-0.85	2.91596	1.58701	13.5447	-0.85	1.02273	1.02273	17.3997
-0.75	2.9663	1.56028	13.5723	-0.75	0.954235	0.954235	18.6886
-0.65	3.01362	1.53683	13.6017	-0.65	0.893141	0.893141	20.4212
-0.55	3.05714	1.51477	13.6303	-0.55	0.83951	0.83951	22.8307
-0.45	3.09611	1.49129	13.6587	-0.45	0.793468	0.793468	26.3394
-0.35	3.12968	1.46446	13.6893	-0.35	0.755207	0.755207	31.7942
-0.25	3.15686	1.43489	13.7232	-0.25	0.724987	0.724987	41.1731
-0.15	3.17672	1.40649	13.7575	-0.15	0.703103	0.703103	60.4098
-0.05	3.18871	1.38543	13.7846	-0.05	0.689834	0.689834	119.159
0.05	3.19269	1.37759	13.7951	0.05	0.685386	0.685386	2.37211e+06
0.15	3.18871	1.38543	13.7846	0.15	0.689834	0.689834	119.171
0.25	3.17672	1.40649	13.7575	0.25	0.703103	0.703103	60.4128
0.35	3.15686	1.43489	13.7232	0.35	0.724987	0.724987	41.1744
0.45	3.12968	1.46446	13.6893	0.45	0.755207	0.755207	31.7949
0.55	3.09611	1.49129	13.6587	0.55	0.793468	0.793468	26.3399
0.65	3.05714	1.51477	13.6303	0.65	0.83951	0.83951	22.8311
0.75	3.01362	1.53683	13.6017	0.75	0.893141	0.893141	20.4214
0.85	2.9663	1.56028	13.5723	0.85	0.954235	0.954235	18.6888
0.95	2.91596	1.58701	13.5447	0.95	1.02273	1.02273	17.3998
1.05	2.86355	1.61717	13.5243	1.05	1.0986	1.0986	16.4155
1.15	2.81038	1.64931	13.5162	1.15	1.18184	1.18184	15.6483
1.25	2.75791	1.68125	13.5227	1.25	1.27244	1.27244	15.0403
1.35	2.70734	1.71087	13.5407	1.35	1.37036	1.37036	14.5522
1.45	2.6588	1.7366	13.5631	1.45	1.47551	1.47551	14.1562
1.55	2.61034	1.75748	13.5819	1.55	1.58771	1.58771	13.8321
1.65	2.55785	1.77296	13.5952	1.65	1.70673	1.70673	13.5653
1.75	2.4966	1.78275	13.6097	1.75	1.83221	1.83221	13.3447
1.85	2.4243	1.7868	13.6378	1.85	1.9637	1.9637	13.1617
1.95	2.34343	1.78589	13.6889	1.95	2.10065	2.10065	13.0099
2.05	2.261	1.7825	13.7619	2.05	2.24244	2.24244	12.8841
2.15	2.18577	1.78145	13.843	2.15	2.38837	2.38837	12.7805
2.25	2.1243	1.78896	13.9089	2.25	2.53771	2.53771	12.6958
2.35	2.07783	1.80978	13.9404	2.35	2.68972	2.68972	12.6274
2.45	2.04254	1.84502	13.9351	2.45	2.84369	2.84369	12.5734
2.55	2.01341	1.89249	13.9082	2.55	2.99894	2.99894	12.532
2.65	1.98846	1.94881	13.8794	2.65	3.15488	3.15488	12.5021
2.75	1.96937	2.01101	13.8616	2.75	3.31098	3.31098	12.4824
2.85	1.95849	2.07708	13.861	2.85	3.46679	3.46679	12.4722
2.95	1.95557	2.14579	13.8831	2.95	3.62194	3.62194	12.4709
3.05	1.95726	2.21635	13.9347	3.05	3.7761	3.7761	12.4778
3.15	1.95979	2.28827	14.0196	3.15	3.92897	3.92897	12.4927
3.25	1.96358	2.36148	14.1279	3.25	4.08027	4.08027	12.5152
3.35	1.97561	2.4366	14.2271	3.35	4.2297	4.2297	12.5452
3.45	2.0035	2.51469	14.277	3.45	4.37686	4.37686	12.5828
3.55	2.04396	2.59591	14.2722	3.55	4.52128	4.52128	12.6279
3.65	2.08256	2.67894	14.249	3.65	4.6623	4.6623	12.6808
3.75	2.1069	2.76219	14.2441	3.75	4.799	4.799	12.742
3.85	2.11454	2.84478	14.2724	3.85	4.93001	4.93001	12.8121
3.95	2.11063	2.92653	14.3348	3.95	5.05328	5.05328	12.8925
4.05	2.10311	3.00767	14.4278	4.05	5.16557	5.16557	12.9852
4.15	2.09972	3.08871	14.5468	4.15	5.26159	5.26159	13.0941
4.25	2.10679	3.17047	14.6855	4.25	5.33219	5.33219	13.2262
4.35	2.12909	3.25412	14.833	4.35	5.36108	5.36108	13.3962
4.45	2.17028	3.34125	14.9702	4.45	5.31852	5.31852	13.6367
4.55	2.23307	3.43365	15.0728	4.55	5.15394	5.15394	14.0269
4.65	2.3179	3.53276	15.1264	4.65	4.81642	4.81642	14.7552
4.75	2.42076	3.63912	15.1417	4.75	4.44257	4.44257	15.9177
4.85	2.53338	3.7524	15.1474	4.85	4.58779	4.58779	15.9799
4.95	2.64634	3.8721	15.1695	4.95	5.26738	5.26738	15.0162
5.05	2.75223	3.99784	15.2209	5.05	5.90583	5.90583	14.527
5.15	2.84676	4.12929	15.3037	5.15	6.35168	6.35168	14.3801
5.25	2.92843	4.26586	15.4156	5.25	6.66071	6.66071	14.3858
5.35	2.9978	4.40658	15.5525	5.35	6.88695	6.88695	14.4687
5.45	3.05678	4.55012	15.7091	5.45	7.05998	7.05998	14.6005
5.55	3.1081	4.69503	15.8773	5.55	7.19408	7.19408	14.7716
5.65	3.15484	4.83995	16.0466	5.65	7.29562	7.29562	14.9801
5.75	3.19981	4.9836	16.206	5.75	7.36715	7.36715	15.2281
5.85	3.2451	5.12463	16.348	5.85	7.40981	7.40981	15.5195
5.95	3.29176	5.26148	16.4726	5.95	7.42481	7.42481	15.8591
6.05	3.3399	5.39257	16.5862	6.05	7.41441	7.41441	16.2512
6.15	3.38905	5.5166	16.6984	6.15	7.38264	7.38264	16.6978
6.25	3.43868	5.63298	16.8178	6.25	7.33558	7.33558	17.1964
6.35	3.48839	5.74192	16.9493	6.35	7.28139	7.28139	17.7361
6.45	3.53808	5.84433	17.0943	6.45	7.22986	7.22986	18.2941
6.55	3.5878	5.94137	17.2513	6.55	7.1917	7.1917	18.8319
6.65	3.63779	6.03413	17.4174	6.65	7.17758	7.17758	19.2979
6.75	3.68839	6.12342	17.5888	6.75	7.197	7.197	19.6368
6.85	3.74005	6.20982	17.7606	6.85	7.25732	7.25732	19.8079
6.95	3.79339	6.29386	17.927	6.95	7.36289	7.36289	19.8021
7.05	3.84915	6.37611	18.0817	7.05	7.51457	7.51457	19.6471
7.15	3.90812	6.45706	18.2195	7.15	7.70956	7.70956	19.3958
7.25	3.97099	6.53687	18.3385	7.25	7.94153	7.94153	19.1072
7.35	4.03823	6.61515	18.4418	7.35	8.20107	8.20107	18.8321
7.45	4.10995	6.69097	18.5368	7.45	8.47623	8.47623	18.6066
7.55	4.18586	6.7631	18.6331	7.55	8.7534	8.7534	18.453
7.65	4.26542	6.83035	18.7396	7.65	9.0184	9.0184	18.3837
7.75	4.34801	6.89194	18.8621	7.75	9.25792	9.25792	18.4039
7.85	4.43315	6.94763	19.0022	7.85	9.4612	9.4612	18.5147
7.95	4.52063	6.99786	19.1571	7.95	9.62152	9.62152	18.7136
8.05	4.61053	7.04371	19.3204	8.05	9.73731	9.73731	18.9941
8.15	4.70299	7.08669	19.4846	8.15	9.81234	9.81234	19.3445
8.25	4.79795	7.12849	19.6433	8.25	9.85498	9.85498	19.7458
8.35	4.89489	7.17061	19.7928	8.35	9.87667	9.87667	20.1701
8.45	4.99296	7.21422	19.9318	8.45	9.88993	9.88993	20.5814
8.55	5.09124	7.26007	20.0608	8.55	9.90624	9.90624	20.9398
8.65	5.18899	7.30844	20.181	8.65	9.93428	9.93428	21.211
8.75	5.28584	7.35912	20.294	8.75	9.97839	9.97839	21.3766
8.85	5.38172	7.41156	20.4009	8.85	10.0375	10.0375	21.442
8.95	5.47692	7.4651	20.5024	8.95	10.1044	10.1044	21.4376
9.05	5.57201	7.5192	20.5972	9.05	10.1649	10.1649	21.4121
9.15	5.6678	7.5734	20.6828	9.15	10.199	10.199	21.425
9.25	5.76516	7.62715	20.7577	9.25	10.1852	10.1852	21.5369
9.35	5.86455	7.6794	20.8234	9.35	10.1192	10.1192	21.7858
9.45	5.96565	7.72856	20.8863	9.45	10.055	10.055	22.1118
9.55	6.06723	7.77282	20.956	9.55	10.122	10.122	22.2818
9.65	6.16756	7.81083	21.0423	9.65	10.4056	10.4056	22.1329
9.75	6.26491	7.84224	21.1517	9.75	10.8223	10.8223	21.86
9.85	6.35794	7.86772	21.2864	9.85	11.2333	11.2333	21.6928
9.95	6.44591	7.88871	21.4439	9.95	11.57	11.57	21.6842
10.05	6.52869	7.90691	21.6179	10.05	11.8246	11.8246	21.8034
