# Supplementary material for: Tracking the extensive three-dimensional motion of single ions by an engineered point-spread function
Source: Nat Commun. 2024 Aug 1;15:6483. doi: 10.1038/s41467-024-49701-3 (PMC11294470; doi:10.1038/s41467-024-49701-3)
Supplement: Supplementary file 6 — Source Data [file 41467_2024_49701_MOESM6_ESM.zip › Source data/Fig2.xlsx]

## Sheet: Fig2a
Time(us)	z(um)	z_error
0	9.71909	0.02892
1	9.97505	0.02415
2	10.4827	0.03094
3	10.6974	0.02783
4	10.8659	0.02718
5	10.9385	0.02645
6	11.2274	0.02835
7	11.3343	0.02465
8	11.403	0.02772
9	11.3893	0.03056
10	11.4431	0.02732
11	11.3774	0.02749
12	11.211	0.02745
13	11.271	0.03323
14	10.9726	0.03014
15	10.5856	0.02332
16	11.1408	0.02397
17	10.791	0.02093
18	10.409	0.02359
19	9.9358	0.02306
20	9.50646	0.0219
21	8.95749	0.0261
22	8.36227	0.02304
23	7.83536	0.02245
24	7.26584	0.01751
25	6.58022	0.0218
26	5.74787	0.01564
27	4.82297	0.02444
28	4.07553	0.02205
29	3.46911	0.0223
30	2.83396	0.02475
31	2.10832	0.02404
32	1.37083	0.02713
33	0.6731	0.02436
34	0.02516	0.02175
35	-0.72305	0.02134
36	-1.37658	0.0232
37	-2.20463	0.02553
38	-2.78945	0.02449
39	-3.42658	0.02484
40	-4.26227	0.02767
41	-5.03227	0.02723
42	-5.49334	0.02681
43	-6.18437	0.02492
44	-6.83498	0.02968
45	-7.56071	0.02801
46	-7.92595	0.02713
47	-8.28574	0.02465
48	-8.8375	0.02295
49	-9.26807	0.02412
50	-9.15301	0.01945
51	-9.37987	0.02659
52	-10.3468	0.02489
53	-10.4711	0.02597
54	-10.8179	0.02472
55	-10.865	0.02751
56	-11.0044	0.02336
57	-11.0773	0.025
58	-11.2571	0.0252
59	-11.2377	0.02579
60	-11.2941	0.02552
61	-11.3185	0.02219
62	-11.2942	0.02083
63	-11.0825	0.02727
64	-10.8129	0.02509
65	-10.6232	0.027
66	-10.4778	0.02664
67	-10.0235	0.02382
68	-9.66052	0.02663
69	-9.43446	0.02755
70	-8.90523	0.0265
71	-8.52836	0.02665
72	-7.94913	0.02517
73	-7.49026	0.02751
74	-6.95386	0.02882
75	-6.46016	0.02984
76	-5.80041	0.02703
77	-5.12118	0.02321
78	-4.49292	0.03195
79	-3.76705	0.02378
80	-3.19467	0.02393
81	-2.47698	0.02445
82	-1.8524	0.02501
83	-1.18625	0.02874
84	-0.23654	0.02644
85	0.28081	0.02604
86	1.03208	0.02315
87	1.7786	0.02111
88	2.41607	0.02305
89	3.2367	0.02357
90	3.90961	0.02483
91	4.51792	0.02938
92	5.14893	0.02618
93	5.95476	0.02931
94	6.44978	0.03212
95	7.03885	0.02594
96	7.71532	0.02902
97	8.18721	0.03115
98	8.68739	0.02434
99	9.09393	0.02717

## Sheet: Fig2b
Vh	Ah	Ah_error
3	0.69664	0.01938
5	1.32749	0.02644
10	2.53391	0.02524
20	5.41285	0.06592
30	8.37963	0.04662
40	11.1882	0.02169

## Sheet: Fig2c
time(us)	h(um)	h_z(um)
0	11.4454	0.07055
0.5	11.2369	0.04183
1	11.0053	0.04405
1.5	10.2434	0.04227
2	9.40188	0.05173
2.5	8.50184	0.04145
3	6.79115	0.03485
3.5	5.74321	0.02894
4	4.0583	0.02326
4.5	1.94805	0.02783
5	0.0022	0.02426
5.5	-1.59742	0.03888
6	-2.84303	0.03066
6.5	-4.36822	0.02359
7	-6.12364	0.02936
7.5	-7.32732	0.03268
8	-8.59568	0.0421
8.5	-9.51539	0.04385
9	-10.3585	0.03445
9.5	-10.5395	0.03748
10	-11.1457	0.02878
10.5	-11.081	0.02837
11	-10.734	0.023
11.5	-10.158	0.03082
12	-9.38691	0.03237
12.5	-8.27044	0.03323
13	-7.11545	0.02838
13.5	-5.75707	0.02897
14	-4.00435	0.01802
14.5	-2.32406	0.02154
15	-0.90115	0.02546
15.5	1.0014	0.0367
16	2.89264	0.03155
16.5	4.56611	0.03024
17	6.04688	0.03144
17.5	7.55956	0.03696
18	8.66594	0.02922
18.5	9.58997	0.03138
19	10.4765	0.03162
19.5	10.9705	0.03135

## Sheet: Fig2d
time(us)	v(um)	v_error
0	0.94895	19.1665
0.5	0.72191	17.4611
1	0.71047	16.8476
1.5	0.70089	14.2688
2	0.79502	13.0222
2.5	0.72497	14.1895
3	0.64745	11.7874
3.5	0.5658	10.2504
4	0.52141	5.15822
4.5	0.56885	3.92558
5	0.49341	0.16524
5.5	0.60809	-3.98005
6	0.5604	-6.84233
6.5	0.51092	-8.11382
7	0.57313	-11.4198
7.5	0.54611	-15.3588
8	0.77893	-14.3315
8.5	0.74701	-17.4871
9	0.64614	-18.6846
9.5	0.65368	-19.4946
10	0.55211	-17.2741
10.5	0.549	-17.3972
11	0.47913	-17.9259
11.5	0.54042	-16.689
12	0.59911	-17.3477
12.5	0.60897	-15.8371
13	0.54216	-10.9538
13.5	0.58521	-6.88842
14	0.44173	-5.42695
14.5	0.52416	-3.61246
15	0.53159	-0.30355
15.5	0.63868	2.8557
16	0.544	6.37862
16.5	0.55062	11.4373
17	0.54783	15.3202
17.5	0.61642	17.5223
18	0.52438	17.3
18.5	0.57154	19.3315
19	0.56673	19.693
19.5	0.56608	21.4038

## Sheet: Fig2f
																								exeperiment vertical placement	experiment rotation angle
																								-12.7653	19.1665
																								-12.5426	17.4611
																								-12.2953	16.8476
																								-11.4816	14.2688
																								-10.5828	13.0222
																								-9.6215	14.1895
																								-7.79441	11.7874
																								-6.67517	10.2504
																								-4.87562	5.15822
																								-2.62179	3.92558
																								-0.543541	0.165235
																								1.16492	-3.98005
																								2.49528	-6.84233
																								4.12425	-8.11382
																								5.9991	-11.4198
																								7.28468	-15.3588
																								8.63935	-14.3315
																								9.62163	-17.4871
																								10.5221	-18.6846
																								10.7155	-19.4946
																								11.3629	-17.2741
																								11.2938	-17.3972
																								10.9231	-17.9259
																								10.308	-16.689
																								9.48441	-17.3477
																								8.29198	-15.8371
																								7.0584	-10.9538
																								5.6076	-6.88842
																								3.73562	-5.42695
																								1.941	-3.61246
																								0.421275	-0.30355
																								-1.61072	2.8557
																								-3.63064	6.37862
																								-5.41798	11.4373
																								-6.9995	15.3202
																								-8.6151	17.5223
																								-9.79676	17.3
																								-10.7837	19.3315
																								-11.7305	19.693
																								-12.2581	21.4038
