# Supplementary material for: Tracking the extensive three-dimensional motion of single ions by an engineered point-spread function
Source: Nat Commun. 2024 Aug 1;15:6483. doi: 10.1038/s41467-024-49701-3 (PMC11294470; doi:10.1038/s41467-024-49701-3)
Supplement: Supplementary file 6 — Source Data [file 41467_2024_49701_MOESM6_ESM.zip › Source data/Fig3_data.xlsx]

## Sheet: Fig3a
z(um)	h(um)	v(um)
2.90849	-1.33101	11.2504
3.00714	-1.3406	12.0282
2.74061	-1.41344	12.8741
2.25878	-1.42642	11.7166
1.5036	-1.2534	11.0202
0.72422	-0.9116	9.62608
-0.2357	-0.83316	10.4189
-1.42752	-0.65354	7.80385
-2.40244	-0.59352	6.1782
-3.10012	-0.19652	4.97324
-3.54041	-0.14298	3.47407
-3.56645	-0.05104	1.28067
-3.36519	0.18348	-1.14243
-2.62162	0.50228	-3.68379
-1.70461	0.82474	-5.72164
-0.55435	0.89851	-6.51508
0.61308	0.98059	-7.89094
1.684	1.26849	-8.58858
2.69596	1.09047	-11.0605
3.33305	1.17961	-11.3887
3.67169	1.44719	-13.4581
3.67115	1.33016	-12.7427
3.62467	1.16224	-12.807
3.15183	1.21446	-12.4828
2.23151	1.28764	-11.3535
1.27456	1.08802	-8.71372
0.23254	0.85459	-9.35197
-0.93459	0.59304	-8.33178
-1.99455	0.36832	-6.11918
-2.80167	0.27333	-5.33947
-3.2907	0.1196	-3.29304
-3.60157	0.01657	-0.40911
-3.42574	-0.31541	1.27831
-2.84079	-0.50859	3.97312
-2.10817	-0.5736	5.30292
-1.03455	-0.6711	7.2077
-0.09754	-1.0971	7.5294
0.91912	-1.1452	11.2293
1.87585	-1.00323	9.92553
2.52644	-1.22188	11.2573

## Sheet: Fig3b
time(us)	z(um)	z_error
0	2.90849	0.02167
0.5	3.00714	0.02235
1	2.74061	0.02456
1.5	2.25878	0.0225
2	1.5036	0.02123
2.5	0.72422	0.02088
3	-0.2357	0.01969
3.5	-1.42752	0.02216
4	-2.40244	0.02079
4.5	-3.10012	0.02616
5	-3.54041	0.0203
5.5	-3.56645	0.02107
6	-3.36519	0.02185
6.5	-2.62162	0.02022
7	-1.70461	0.0327
7.5	-0.55435	0.02521
8	0.61308	0.02015
8.5	1.684	0.02823
9	2.69596	0.02405
9.5	3.33305	0.02373
10	3.67169	0.03383
10.5	3.67115	0.02739
11	3.62467	0.02612
11.5	3.15183	0.02558
12	2.23151	0.0282
12.5	1.27456	0.02708
13	0.23254	0.02036
13.5	-0.93459	0.02508
14	-1.99455	0.02322
14.5	-2.80167	0.01974
15	-3.2907	0.02087
15.5	-3.60157	0.02712
16	-3.42574	0.01831
16.5	-2.84079	0.01885
17	-2.10817	0.02427
17.5	-1.03455	0.02434
18	-0.09754	0.02174
18.5	0.91912	0.02968
19	1.87585	0.02333
19.5	2.52644	0.02389

## Sheet: Fig3c
time(us)	h(um)	h_error
0	0.02325	-1.33101
0.5	0.02495	-1.3406
1	0.0343	-1.41344
1.5	0.02356	-1.42642
2	0.02167	-1.2534
2.5	0.0218	-0.9116
3	0.02048	-0.83316
3.5	0.02364	-0.65354
4	0.01691	-0.59352
4.5	0.02415	-0.19652
5	0.01834	-0.14298
5.5	0.02474	-0.05104
6	0.01868	0.18348
6.5	0.0154	0.50228
7	0.03194	0.82474
7.5	0.02691	0.89851
8	0.01761	0.98059
8.5	0.02657	1.26849
9	0.0269	1.09047
9.5	0.02446	1.17961
10	0.04174	1.44719
10.5	0.03426	1.33016
11	0.03054	1.16224
11.5	0.03031	1.21446
12	0.02983	1.28764
12.5	0.02911	1.08802
13	0.01842	0.85459
13.5	0.0266	0.59304
14	0.02258	0.36832
14.5	0.01489	0.27333
15	0.01716	0.1196
15.5	0.02456	0.01657
16	0.01372	-0.31541
16.5	0.01407	-0.50859
17	0.02846	-0.5736
17.5	0.02687	-0.6711
18	0.02029	-1.0971
18.5	0.04563	-1.1452
19	0.02675	-1.00323
19.5	0.029	-1.22188

## Sheet: Fig3d
time(us)	v(um)	v_error
0	11.2504	0.58228
0.5	12.0282	0.60811
1	12.8741	0.64664
1.5	11.7166	0.59799
2	11.0202	0.5728
2.5	9.62608	0.54171
3	10.4189	0.55166
3.5	7.80385	0.51234
4	6.1782	0.47222
4.5	4.97324	0.50466
5	3.47407	0.43531
5.5	1.28067	0.42597
6	-1.14243	0.43196
6.5	-3.68379	0.43177
7	-5.72164	0.56579
7.5	-6.51508	0.50306
8	-7.89094	0.49024
8.5	-8.58858	0.56583
9	-11.0605	0.58493
9.5	-11.3887	0.58977
10	-13.4581	0.714
10.5	-12.7427	0.64855
11	-12.807	0.64153
11.5	-12.4828	0.62997
12	-11.3535	0.62104
12.5	-8.71372	0.5577
13	-9.35197	0.52169
13.5	-8.33178	0.53666
14	-6.11918	0.4863
14.5	-5.33947	0.44889
15	-3.29304	0.43621
15.5	-0.40911	0.47583
16	1.27831	0.40411
16.5	3.97312	0.42973
17	5.30292	0.49225
17.5	7.2077	0.51709
18	7.5294	0.50485
18.5	11.2293	0.64818
19	9.92553	0.5642
19.5	11.2573	0.60049

## Sheet: Fig3f
	x	y	z			x	y	z
point1 of zig	-11.9134	-0.21851	0.92316		point1 of zag	-12.2351	-0.5068	-0.5068
point2 of zig	-4.75284	-2.14473	-2.4018		point2 of zag	-4.79423	1.85564	1.85564
point3 of zig	-0.18137	1.79046	1.55612		point3 of zag	0	-2.69769	-2.69769
point4 of zig	4.67849	-1.92745	-1.97612		point4 of zag	4.79423	1.85564	1.85564
point5 of zig	11.7469	0.12299	0.32016		point5 of zag	12.2351	-0.71672	-0.71672
